# Supplementary material for: Helicobacter pylori infection alters gastric and tongue coating microbial communities
Source: Helicobacter. 2019 Feb 7;24(2):e12567. doi: 10.1111/hel.12567 (PMC6593728; doi:10.1111/hel.12567)
Supplement: Supplementary file 3 [file HEL-24-na-s003.csv]

Patient ID	Gender	Age	BMI	Smoking	Regular drinking	Reflex	HP_history	CagA（116KD	UreA(30KD)	UreB(66KD)	13C-urea	%HP sequence	Sample group
17	Male	35	18.11	No	No	Yes	Yes	-	-	-	+	0.00%	Negative
18	Female	61	21.88	No	No	No	No	-	-	+	-	0.01%	Negative
30	Female	63	21.48	No	No	Yes	No	-	-	+	-	0.01%	Negative
31	Female	30	20.92	No	No	Yes	No	-	-	-	-	0.55%	Negative
32	Male	64	21.6	No	No	No	No	-	-	+	-	0.11%	Negative
41	Female	49	19.89	No	No	No	No	-	-	-	-	0.01%	Negative
49	Female	56	23.1	No	Yes	No	No	-	-	-	-	0.00%	Negative
52	Male	50	27.74	No	No	No	Yes	-	-	-	+	0.05%	Negative
63	Female	64	25.39	No	No	No	No	-	-	-	-	0.01%	Negative
64	Female	58	20.68	No	No	No	No	-	-	-	-	0.03%	Negative
71	Female	60	23.34	No	No	No	No	-	-	+	-	0.01%	Negative
73	Female	30	26.02	No	No	No	No	-	-	+	-	0.00%	Negative
74	Female	29	18.82	No	No	No	No	-	+	+	-	0.01%	Negative
79	Female	38	19.53	Yes	Yes	No	No	-	+	+	-	0.02%	Negative
82	Male	42	23.66	Yes	Yes	No	Yes	-	-	+	-	0.00%	Negative
16	Female	45	17.58	No	Yes	No	Yes	+	+	+	+	3.58%	Type_I
20	Male	40	24.11	Yes	Yes	No	No	+	+	+	+	42.22%	Type_I
21	Female	64	26.57	No	No	No	No	+	+	+	+	62.83%	Type_I
24	Male	56	20.46	No	Yes	No	No	+	+	+	+	54.10%	Type_I
25	Female	34	26.59	No	No	No	No	+	+	+	+	12.67%	Type_I
26	Female	55	25.53	No	No	No	No	+	+	+	+	54.19%	Type_I
27	Female	61	23.43	No	No	Yes	No	+	+	+	+	42.07%	Type_I
37	Female	31	22.18	No	No	No	No	+	+	+	+	0.04%	Type_I
43	Male	61	25.95	Yes	Yes	No	Yes	+	+	+	+	67.57%	Type_I
48	Female	64	28.63	No	No	No	No	+	+	+	+	49.80%	Type_I
53	Female	33	30.15	No	No	No	Yes	+	+	+	+	58.58%	Type_I
56	Female	45	22.06	No	No	No	No	+	+	+	+	0.04%	Type_I
58	Male	62	24.32	Yes	No	No	No	+	+	+	+	27.28%	Type_I
59	Female	37	34.35	No	No	No	No	+	+	+	+	42.53%	Type_I
62	Male	34	23.41	No	No	No	No	+	+	+	+	15.02%	Type_I
65	Female	43	22.48	No	No	No	No	+	+	+	+	2.80%	Type_I
69	Female	42	19.59	No	No	No	No	+	+	+	+	68.81%	Type_I
70	Female	51	21.63	No	No	No	No	+	+	+	+	42.69%	Type_I
75	Female	58	18.17	No	No	No	No	+	+	+	+	36.33%	Type_I
76	Male	43	23.41	Yes	Yes	No	No	+	+	+	+	95.35%	Type_I
83	Female	54	30.11	No	No	No	No	+	+	+	+	14.35%	Type_I
9	Female	49	26.11	Yes	Yes	No	No	-	-	+	+	3.31%	Type_II
15	Male	65	24.42	Yes	No	No	Yes	-	-	+	+	16.89%	Type_II
28	Female	46	19.81	No	No	Yes	Yes	-	-	+	+	0.00%	Type_II
57	Female	32	20.22	No	No	No	Yes	-	-	+	+	42.09%	Type_II
80	Male	50	24.27	Yes	No	No	No	-	-	+	+	38.55%	Type_II
1	Female	48	23.85	No	No	No	Yes	-	-	-	+	0.00%	Negative
2	Female	50	25.91	No	No	No	No	-	-	-	+	0.00%	Negative
4	Female	74	23.61	No	No	No	No	-	-	-	-	0.00%	Negative
6	Female	61	30.04	No	No	No	Yes	-	-	-	+	0.00%	Negative
12	Female	48	21.09	No	No	No	No	-	-	-	-	0.00%	Negative
19	Female	34	19.95	Yes	Yes	Yes	No	-	-	+	-	0.00%	Negative
34	Female	51	20.3	No	No	No	No	-	-	-	-	0.00%	Negative
36	Female	38	19.92	No	No	Yes	No	-	-	-	-	0.01%	Negative
39	Female	22	22.07	No	No	No	No	-	-	+	-	0.00%	Negative
44	Female	54	21.56	No	No	No	Yes	-	-	-	-	0.00%	Negative
45	Male	67	22.8	No	No	No	No	-	-	-	-	0.00%	Negative
51	Female	45	28.57	No	No	No	No	-	-	+	-	0.00%	Negative
60	Female	61	30.04	No	No	No	Yes	-	-	-	-	0.02%	Negative
66	Female	35	22.03	No	No	No	Yes	-	-	+	-	0.09%	Negative
67	Female	33	16.84	No	No	No	No	-	-	+	-	0.23%	Negative
78	Female	35	29.41	No	Yes	No	No	-	-	+	-	0.07%	Negative
84	Female	53	21.51	No	No	No	No	-	-	-	-	0.30%	Negative
13	Male	18	16.18	No	No	No	No	+	-	+	+	10.53%	Type_I
22	Female	68	26.03	No	No	No	No	+	+	+	+	94.14%	Type_I
23	Female	43	17.85	No	No	No	No	+	+	+	+	60.75%	Type_I
33	Male	28	22.13	No	No	No	No	+	+	+	+	40.41%	Type_I
35	Female	27	20.07	No	No	No	No	+	-	+	+	0.00%	Type_I
38	Female	62	22.89	No	No	No	No	+	+	+	+	28.16%	Type_I
40	Male	34	19.83	No	Yes	No	Yes	+	+	+	+	14.54%	Type_I
46	Male	46	26.83	No	No	Yes	Yes	+	+	+	+	70.98%	Type_I
50	Female	18	24.22	No	No	No	No	+	+	+	+	0.00%	Type_I
54	Male	42	23.65	No	Yes	No	No	+	+	+	+	0.01%	Type_I
55	Female	32	25.31	No	No	No	No	+	-	+	+	63.75%	Type_I
68	Female	27	18.82	No	No	No	No	+	+	+	+	0.02%	Type_I
77	Female	62	22.49	No	Yes	No	Yes	+	+	+	+	80.45%	Type_I
81	Female	46	24.77	No	No	No	No	+	-	+	+	6.37%	Type_I
5	Female	35	21.03	No	No	Yes	No	-	-	+	+	9.96%	Type_II
8	Female	38	19.81	No	Yes	No	Yes	-	-	+	+	1.29%	Type_II
10	Male	32	19.93	No	Yes	Yes	Yes	-	-	+	+	0.00%	Type_II
11	Female	29	27.89	No	No	No	Yes	-	-	+	+	0.00%	Type_II
14	Male	28	26.64	Yes	No	No	No	-	-	+	+	3.68%	Type_II
42	Female	52	27.67	No	No	No	Yes	-	-	+	+	0.01%	Type_II
61	Female	24	27.44	No	No	No	Yes	-	-	+	+	0.01%	Type_II
72	Female	55	19.53	No	No	No	No	-	-	+	+	31.35%	Type_II
