# Supplementary material for: Helicobacter pylori infection alters gastric and tongue coating microbial communities
Source: Helicobacter. 2019 Feb 7;24(2):e12567. doi: 10.1111/hel.12567 (PMC6593728; doi:10.1111/hel.12567)
Supplement: Supplementary file 4 [file HEL-24-na-s004.csv]

Sample type	Group	Actinobacteria	Bacteroidetes	Candidatus Saccharibacteria	Firmicutes	Fusobacteria	Proteobacteria
Gastric mucosa	Overall	3.78%	44.08%	0.16%	23.30%	0.72%	27.49%
	H.p.-	4.53%	52.19%	0.17%	27.94%	0.77%	14.04%
	H.p.+/CagA-	3.38%	47.18%	0.11%	29.58%	0.46%	18.36%
	H.p.+/CagA+	3.24%	35.52%	0.17%	16.74%	0.78%	43.19%
	SG	4.11%	46.47%	0.15%	24.61%	0.63%	23.44%
	EG	3.46%	41.81%	0.17%	22.07%	0.81%	31.35%
Tongue-coating	Overall	11.12%	30.74%	1.25%	21.74%	6.29%	28.53%
	H.p.-	11.89%	30.66%	1.56%	21.60%	5.99%	27.96%
	H.p.+/CagA-	6.89%	34.37%	1.25%	23.78%	8.46%	25.01%
	H.p.+/CagA+	11.99%	29.46%	0.96%	21.11%	5.76%	30.36%
	SG	11.58%	30.22%	1.23%	21.39%	6.15%	29.22%
	EG	10.69%	31.23%	1.27%	22.07%	6.43%	27.88%
